# Supplementary material for: Synthesis and Characterization of 1,10-Phenanthroline-mono-N-oxides
Source: Molecules. 2021 Jun 14;26(12):3632. doi: 10.3390/molecules26123632 (PMC8231831; doi:10.3390/molecules26123632)
Supplement: Supplementary file 1 [file molecules-26-03632-s001.zip]

Archive with 1 entries (1 files):
- molecules-1249202-supplementary.pdf
